# Supplementary material for: N-terminal domain on dystroglycan enables LARGE1 to extend matriglycan on α-dystroglycan and prevents muscular dystrophy
Source: eLife. 2023 Feb 1;12:e82811. doi: 10.7554/eLife.82811 (PMC9917425; doi:10.7554/eLife.82811)
Supplement: Figure 2—source data 1. [file elife-82811-fig2-data1.zip]

Archive with 4 entries (4 files):
- Figure 2C-source data 1/AF6868 DGn KO and myd Pax DG KO AAV DG.E no EDTA.tif
- Figure 2C-source data 1/Figure 2C_8-22-22_data source.docx
- Figure 2C-source data 1/IIIH11 DGN KO and myd KO Pax DG AAV DG E.tif
- Figure 2C-source data 1/Lam OL DGn KO and myd Pax DG KO AAV DG.E no EDTA.tif
