# Supplementary material for: N-terminal domain on dystroglycan enables LARGE1 to extend matriglycan on α-dystroglycan and prevents muscular dystrophy
Source: eLife. 2023 Feb 1;12:e82811. doi: 10.7554/eLife.82811 (PMC9917425; doi:10.7554/eLife.82811)
Supplement: Figure 2—figure supplement 1—source data 1. [file elife-82811-fig2-figsupp1-data1.zip]

Archive with 4 entries (4 files):
- Figure 2-figure supplement 1-source data 1/AF6868 aDGnterm KI wt and het_1.tif
- Figure 2-figure supplement 1-source data 1/Figure 2-Supp1_1-18-23_data source.docx
- Figure 2-figure supplement 1-source data 1/IIIH11 DGN KO panel wider.tif
- Figure 2-figure supplement 1-source data 1/LamOL DAG1 377 379 and aDGnterm del TD354.tif
