# Supplementary material for: N-terminal domain on dystroglycan enables LARGE1 to extend matriglycan on α-dystroglycan and prevents muscular dystrophy
Source: eLife. 2023 Feb 1;12:e82811. doi: 10.7554/eLife.82811 (PMC9917425; doi:10.7554/eLife.82811)
Supplement: Figure 5—figure supplement 2—source data 1. [file elife-82811-fig5-figsupp2-data1.zip]

Archive with 4 entries (4 files):
- Figure 5-figure supplement 2-source data 1/Core A & B.tif
- Figure 5-figure supplement 2-source data 1/Figure 5-Supp 2_1-17-23_source data file.docx
- Figure 5-figure supplement 2-source data 1/Matriglycan.tif
- Figure 5-figure supplement 2-source data 1/Thumbs.db
