# Supplementary material for: N-terminal domain on dystroglycan enables LARGE1 to extend matriglycan on α-dystroglycan and prevents muscular dystrophy
Source: eLife. 2023 Feb 1;12:e82811. doi: 10.7554/eLife.82811 (PMC9917425; doi:10.7554/eLife.82811)
Supplement: Figure 6—source data 1. [file elife-82811-fig6-data1.zip]

Archive with 4 entries (4 files):
- Figure 6B-source data 1/AF6868 DGN KO with myd and DGN KO AAV DGN.2_1.tif
- Figure 6B-source data 1/Figure 6B_1-18-23_red and green.docx
- Figure 6B-source data 1/IIIH11 1.10 DGN KO with myd and DGN KO AAV DGN.tif
- Figure 6B-source data 1/Lam OL DGN KO with myd and DGN KO AAV DGN.tif
