# Supplementary material for: N-terminal domain on dystroglycan enables LARGE1 to extend matriglycan on α-dystroglycan and prevents muscular dystrophy
Source: eLife. 2023 Feb 1;12:e82811. doi: 10.7554/eLife.82811 (PMC9917425; doi:10.7554/eLife.82811)
Supplement: Figure 7—source data 1. [file elife-82811-fig7-data1.zip]

Archive with 2 entries (2 files):
- Figure 7B-source data 1/Figure 7B_8-22-22_red and green.docx
- Figure 7B-source data 1/LamOL DGN panel 4.tif
